# Supplementary material for: Improved outcomes over time for adult COVID-19 patients with acute respiratory distress syndrome or acute respiratory failure
Source: PLoS One. 2021 Jun 25;16(6):e0253767. doi: 10.1371/journal.pone.0253767 (PMC8232521; doi:10.1371/journal.pone.0253767)
Supplement: S1 File — (XLSX) [file pone.0253767.s001.xlsx]

## Sheet: Sheet1
Month	total patients	mortality number	Overall mortality %	intubated mortality	not intubated	not intubated mortality	Not intubated mortality %	Intubated mortality %	intubated	intubated %	Not intubated %
March	12417	3527	0.284046	2834	5738	693	0.120774	0.424315	6679	0.537892	0.462108
April	39742	10912	0.274571	6937	25808	3975	0.154022	0.497847	13934	0.350611	0.649389
May	16966	3708	0.218555	2617	11127	1091	0.0980498	0.448193	5839	0.344159	0.655841
June	12232	2062	0.168574	1677	8307	385	0.0463465	0.427261	3925	0.32088	0.67912
July	19679	3274	0.16637	2626	14423	648	0.0449282	0.499619	5256	0.267087	0.732913
August	8726	1194	0.136832	847	6951	347	0.0499209	0.477183	1775	0.203415	0.796585
